# Supplementary material for: Drosophila COMPASS Complex Subunits Set1 and Ash2 Are Required for Oocyte Determination and Maintenance of the Synaptonemal Complex
Source: J Dev Biol. 2025 Aug 19;13(3):30. doi: 10.3390/jdb13030030 (PMC12372144; doi:10.3390/jdb13030030)
Supplement: Supplementary file 1 [file jdb-13-00030-s001.zip › Table S3.xlsx]

## Sheet: Table_Sup_Fig1_Orb_EpiFluo
Categories for Statistical analysis of Orb enrichment - Epifluorescence
E	Orb enriched
P	Partial orb enrichment
NS	No specific orb enrichment
Region 3 of the germarium									Stage 2/3
2x2 contigency			p-value (Fisher's exact test; Two-sided)						2x2 contigency			p-value (Fisher's exact test; Two-sided)
Orb categories	Genotypes								Orb/SC combination	Genotypes
E x P	Contro x Kdm5 RNAi		0.731	ns					E x P	Contro x Kdm5 RNAi		0.3619	ns
E x P	Contro x Set1 RNAi		<0,0001	****					E x P	Contro x Set1 RNAi		<0,0001	****
E x P	Contro x ash2 RNAi		<0,0001	****					E x P	Contro x ash2 RNAi		<0,0001	****
E x NS	Contro x Kdm5 RNAi		0.4488	ns					E x NS	Contro x Kdm5 RNAi		0.1705	ns
E x NS	Contro x Set1 RNAi		<0,0001	****					E x NS	Contro x Set1 RNAi		<0,0001	****
E x NS	Contro x ash2 RNAi		<0,0001	****					E x NS	Contro x ash2 RNAi		<0,0001	****
P x NS	Contro x Kdm5 RNAi		0.4	ns					P x NS	Contro x Kdm5 RNAi		0.5055	ns
P x NS	Contro x Set1 RNAi		0.0079	**					P x NS	Contro x Set1 RNAi		0.1504	ns
P x NS	Contro x ash2 RNAi		0.0718	ns					P x NS	Contro x ash2 RNAi		0.2933	ns

## Sheet: Table_Sup_Fig1_Orb_RainbowLUT
Categories for Statistical analysis of Orb enrichment - Epifluorescence
E	Orb enriched
P	Partial orb enrichment
NS	No specific orb enrichment
Region 3 of the germarium									Stage 2/3
2x2 contingency			p-value (Fisher's exact test; Two-sided)						2x2 contingency			p-value (Fisher's exact test; Two-sided)
Orb categories	Genotypes								Orb categories	Genotypes
E x P	Contro x Kdm5 RNAi		>0,9999	ns					E x P	Contro x Kdm5 RNAi		0.3569	ns
E x P	Contro x Set1 RNAi		0.0014	**					E x P	Contro x Set1 RNAi		<0,0001	****
E x P	Contro x ash2 RNAi		0.2222	ns					E x P	Contro x ash2 RNAi		<0,0001	****
E x NS	Contro x Kdm5 RNAi		>0,9999	ns					E x NS	Contro x Kdm5 RNAi		>0,999	ns
E x NS	Contro x Set1 RNAi		0.2222	ns					E x NS	Contro x Set1 RNAi		<0,0001	****
E x NS	Contro x ash2 RNAi		0.0242	*					E x NS	Contro x ash2 RNAi		0.0968	ns
P x NS	Contro x Kdm5 RNAi		>0,999	ns					P x NS	Contro x Kdm5 RNAi		>0,9999	ns
P x NS	Contro x Set1 RNAi		>0,999	ns					P x NS	Contro x Set1 RNAi		>0,9999	ns
P x NS	Contro x ash2 RNAi		>0,999	ns					P x NS	Contro x ash2 RNAi		>0,9999	ns
Stage 4/5									Stage 6
2x2 contingency			p-value (Fisher's exact test; Two-sided)						2x2 contingency			p-value (Fisher's exact test; Two-sided)
Orb categories	Genotypes								Orb categories	Genotypes
E x P	Contro x Kdm5 RNAi		0.4173	ns					E x P	Contro x Kdm5 RNAi		>0,9999	ns
E x P	Contro x Set1 RNAi		>0,9999	ns					E x P	Contro x Set1 RNAi		>0,9999	ns
E x P	Contro x ash2 RNAi		0.0045	**					E x P	Contro x ash2 RNAi		0.4643	ns
E x NS	Contro x Kdm5 RNAi		>0,9999	ns					E x NS	Contro x Kdm5 RNAi		>0,9999	ns
E x NS	Contro x Set1 RNAi		0.1808	ns					E x NS	Contro x Set1 RNAi		>0,9999	ns
E x NS	Contro x ash2 RNAi		>0,999	ns					E x NS	Contro x ash2 RNAi		>0,9999	ns
P x NS	Contro x Kdm5 RNAi		>0,9999	ns					P x NS	Contro x Kdm5 RNAi		table of zeros
P x NS	Contro x Set1 RNAi		0.1667	ns					P x NS	Contro x Set1 RNAi		>0,9999	ns
P x NS	Contro x ash2 RNAi		>0,9999	ns					P x NS	Contro x ash2 RNAi		>0,9999	ns

## Sheet: Table_Sup_Fig2_SC
Categories for Statistical analysis of Orb enrichment - Epifluorescence
F	Filamentous SC
D	Dotted SC
NSC	No SC/Unlocalized SC signal
Region 2 of the germarium									Region 3 of the germarium									Stage 2/3
2x2 contingency			p-value (Fisher's exact test; Two-sided)						2x2 contingency			p-value (Fisher's exact test; Two-sided)						2x2 contingency			p-value (Fisher's exact test; Two-sided)
SC category	Genotypes								SC category	Genotypes								SC category	Genotypes
F x D	Contro x Kdm5 RNAi		>0,9999	ns					F x D	Contro x Kdm5 RNAi		<0,0001	****					F x D	Contro x Kdm5 RNAi		<0,0001	****
F x D	Contro x Set1 RNAi		<0,0001	****					F x D	Contro x Set1 RNAi		<0,0001	****					F x D	Contro x Set1 RNAi		<0,0001	****
F x D	Contro x ash2 RNAi		0.0037	**					F x D	Contro x ash2 RNAi		<0,0001	****					F x D	Contro x ash2 RNAi		<0,0001	****
F x NSC	Contro x Kdm5 RNAi		>0,9999	ns					F x NSC	Contro x Kdm5 RNAi		>0,9999	ns					F x NSC	Contro x Kdm5 RNAi		>0,9999	ns
F x NSC	Contro x Set1 RNAi		0.0072	**					F x NSC	Contro x Set1 RNAi		0.0805	ns					F x NSC	Contro x Set1 RNAi		0.0002	***
F x NSC	Contro x ash2 RNAi		0.0579	ns					F x NSC	Contro x ash2 RNAi		>0,9999	ns					F x NSC	Contro x ash2 RNAi		0.0808	ns
D x NSC	Contro x Kdm5 RNAi		table of zeros						D x NSC	Contro x Kdm5 RNAi		>0,9999	ns					D x NSC	Contro x Kdm5 RNAi		>0,9999	ns
D x NSC	Contro x Set1 RNAi		>0,9999	ns					D x NSC	Contro x Set1 RNAi		>0,9999	ns					D x NSC	Contro x Set1 RNAi		>0,9999	ns
D x NSC	Contro x ash2 RNAi		>0,9999	ns					D x NSC	Contro x ash2 RNAi		>0,9999	ns					D x NSC	Contro x ash2 RNAi		>0,9999	ns

## Sheet: Table_Sup_Fig3_Region 3
Categories for Statistical analysis
A	Orb enriched and normal SC
B	Orb enriched and dotted SC
C	Orb enriched and no SC/unlocalized SC
D	Partial orb enrichment and normal SC
E	Partial orb enrichment and dotted SC
F	Partial orb enrichment and no SC/unlocalized SC
G	No specific orb enrichment and normal SC
H	No specific orb enrichment and dotted SC
I	No specific orb enrichment and no SC/unlocalized SC
2x2 categories			p-value (Fisher's exact test; Two-sided)					2x2 categories			p-value (Fisher's exact test; Two-sided)					2x2 categories			p-value (Fisher's exact test; Two-sided)
Orb/SC combination	Genotypes							Orb/SC combination	Genotypes							Orb/SC combination	Genotypes
A x B	Contro x Kdm5 RNAi		<0.0001	****				A x B	Control x Set1 RNAi		>0,9999	ns				A x B	Control x ash2 RNAi		<0,0001	****
A x C	Contro x Kdm5 RNAi		>0.9999	ns				A x C	Control x Set1 RNAi		>0,9999	ns				A x C	Control x ash2 RNAi		>0,9999	ns
A x D	Contro x Kdm5 RNAi		0.3354	ns				A x D	Control x Set1 RNAi		<0,0001	****				A x D	Control x ash2 RNAi		<0,0001	****
A x E	Contro x Kdm5 RNAi		0.0244	*				A x E	Control x Set1 RNAi		<0,0001	****				A x E	Control x ash2 RNAi		<0,0001	****
A x F	Contro x Kdm5 RNAi		>0.9999	ns				A x F	Control x Set1 RNAi		0.0533	ns				A x F	Control x ash2 RNAi		>0,9999	ns
A x G	Contro x Kdm5 RNAi		>0.9999	ns				A x G	Control x Set1 RNAi		<0,0001	****				A x G	Control x ash2 RNAi		<0,0001	****
A x H	Contro x Kdm5 RNAi		0.2828	ns				A x H	Control x Set1 RNAi		<0,0001	****				A x H	Control x ash2 RNAi		<0,0001	****
A x I	Contro x Kdm5 RNAi							A x I	Control x Set1 RNAi		0.0533	ns				A x I	Control x ash2 RNAi		>0,9999	ns
B x C	Contro x Kdm5 RNAi		>0.9999	ns				B x C	Control x Set1 RNAi		table of zeros					B x C	Control x ash2 RNAi
B x D	Contro x Kdm5 RNAi		<0,0001	****				B x D	Control x Set1 RNAi		>0,9999	ns				B x D	Control x ash2 RNAi		0.2451	ns
B x E	Contro x Kdm5 RNAi		>0.9999	ns				B x E	Control x Set1 RNAi		>0,9999	ns				B x E	Control x ash2 RNAi		>0,9999	ns
B x F	Contro x Kdm5 RNAi		>0.9999	ns				B x F	Control x Set1 RNAi		>0,9999	ns				B x F	Control x ash2 RNAi		>0,9999	ns
B x G	Contro x Kdm5 RNAi		>0.9999	ns				B x G	Control x Set1 RNAi		>0,9999	ns				B x G	Control x ash2 RNAi		>0,9999	ns
B x H	Contro x Kdm5 RNAi		>0.9999	ns				B x H	Control x Set1 RNAi		>0,9999	ns				B x H	Control x ash2 RNAi		>0,9999	ns
B x I	Contro x Kdm5 RNAi		>0.9999	ns				B x I	Control x Set1 RNAi		>0,9999	ns				B x I	Control x ash2 RNAi		>0,9999	ns
C x D	Contro x Kdm5 RNAi							C x D	Control x Set1 RNAi		>0,9999	ns				C x D	Control x ash2 RNAi		>0,9999	ns
C x E	Contro x Kdm5 RNAi		>0,9999	ns				C x E	Control x Set1 RNAi		>0,9999	ns				C x E	Control x ash2 RNAi		>0,9999	ns
C x F	Contro x Kdm5 RNAi		table of zeros					C x F	Control x Set1 RNAi		>0,9999	ns				C x F	Control x ash2 RNAi		table of zeros
C x G	Contro x Kdm5 RNAi		table of zeros					C x G	Control x Set1 RNAi		>0,9999	ns				C x G	Control x ash2 RNAi		>0,9999	ns
C x H	Contro x Kdm5 RNAi		>0,9999	ns				C x H	Control x Set1 RNAi		>0,9999	ns				C x H	Control x ash2 RNAi		>0,9999	ns
C x I	Contro x Kdm5 RNAi		table of zeros					C x I	Control x Set1 RNAi		>0,9999	ns				C x I	Control x ash2 RNAi		table of zeros
D x E	Contro x Kdm5 RNAi		0.0119	*				D x E	Control x Set1 RNAi		0.0063	**				D x E	Control x ash2 RNAi		0.0159	*
D x F	Contro x Kdm5 RNAi		>0,9999	ns				D x F	Control x Set1 RNAi		>0,9999	ns				D x F	Control x ash2 RNAi		>0,9999	ns
D x G	Contro x Kdm5 RNAi		>0,9999	ns				D x G	Control x Set1 RNAi		0.0033	**				D x G	Control x ash2 RNAi		0.0239	*
D x H	Contro x Kdm5 RNAi		0.1429	ns				D x H	Control x Set1 RNAi		0.0063	**				D x H	Control x ash2 RNAi		0.1149	ns
D x I	Contro x Kdm5 RNAi		>0,9999	ns				D x I	Control x Set1 RNAi		>0,9999	ns				D x I	Control x ash2 RNAi		>0,9999	ns
E x F	Contro x Kdm5 RNAi		>0,9999	ns				E x F	Control x Set1 RNAi		>0,9999	ns				E x F	Control x ash2 RNAi		>0,9999	ns
E x G	Contro x Kdm5 RNAi		>0,9999	ns				E x G	Control x Set1 RNAi		>0,9999	ns				E x G	Control x ash2 RNAi		>0,9999	ns
E x H	Contro x Kdm5 RNAi		>0,9999	ns				E x H	Control x Set1 RNAi		>0,9999	ns				E x H	Control x ash2 RNAi		>0,9999	ns
E x I	Contro x Kdm5 RNAi		>0,9999	ns				E x I	Control x Set1 RNAi		>0,9999	ns				E x I	Control x ash2 RNAi		>0,9999	ns
F x G	Contro x Kdm5 RNAi		table of zeros					F x G	Control x Set1 RNAi		>0,9999	ns				F x G	Control x ash2 RNAi		>0,9999	ns
F x H	Contro x Kdm5 RNAi		>0,9999	ns				F x H	Control x Set1 RNAi		>0,9999	ns				F x H	Control x ash2 RNAi		>0,9999	ns
F x I	Contro x Kdm5 RNAi		table of zeros					F x I	Control x Set1 RNAi		>0,9999	ns				F x I	Control x ash2 RNAi		table of zeros
G x H	Contro x Kdm5 RNAi		>0,9999	ns				G x H	Control x Set1 RNAi		>0,9999	ns				G x H	Control x ash2 RNAi		>0,9999	ns
G x I	Contro x Kdm5 RNAi		table of zeros					G x I	Control x Set1 RNAi		>0,9999	ns				G x I	Control x ash2 RNAi		>0,9999	ns
H x I	Contro x Kdm5 RNAi		>0,9999	ns				H x I	Control x Set1 RNAi		>0,9999	ns				H x I	Control x ash2 RNAi		>0,9999	ns

## Sheet: Table_Sup_Fig3_Stage 2-3
Categories for Statistical analysis
A	Orb enriched and normal SC
B	Orb enriched and dotted SC
C	Orb enriched and no SC/unlocalized SC
D	Partial orb enrichment and normal SC
E	Partial orb enrichment and dotted SC
F	Partial orb enrichment and no SC/unlocalized SC
G	No specific orb enrichment and normal SC
H	No specific orb enrichment and dotted SC
I	No specific orb enrichment and no SC/unlocalized SC
2x2 categories			p-value (Fisher's exact test; Two-sided)					2x2 categories			p-value (Fisher's exact test; Two-sided)					2x2 categories			p-value (Fisher's exact test; Two-sided)
Orb/SC combination	Genotypes							Orb/SC combination	Genotypes							Orb/SC combination	Genotypes
A x B	Contro x Kdm5 RNAi		<0,0001	****				A x B	Control x Set1 RNAi		<0,0001	****				A x B	Control x ash2 RNAi		<0,0001	****
A x C	Contro x Kdm5 RNAi		>0,9999	ns				A x C	Control x Set1 RNAi		>0,9999	ns				A x C	Control x ash2 RNAi		>0,9999	ns
A x D	Contro x Kdm5 RNAi		>0,9999	ns				A x D	Control x Set1 RNAi		<0,0001	****				A x D	Control x ash2 RNAi		0.11	*
A x E	Contro x Kdm5 RNAi		<0,0001	****				A x E	Control x Set1 RNAi		<0,0001	****				A x E	Control x ash2 RNAi		<0,0001	****
A x F	Contro x Kdm5 RNAi		>0,9999	ns				A x F	Control x Set1 RNAi		>0,9999	ns				A x F	Control x ash2 RNAi		>0,9999	ns
A x G	Contro x Kdm5 RNAi		>0,9999	ns				A x G	Control x Set1 RNAi		>0,9999	ns				A x G	Control x ash2 RNAi		>0,9999	ns
A x H	Contro x Kdm5 RNAi		0.0233	*				A x H	Control x Set1 RNAi		<0,0001	****				A x H	Control x ash2 RNAi		<0,0001	****
A x I	Contro x Kdm5 RNAi		>0,9999	ns				A x I	Control x Set1 RNAi		<0,0001	****				A x I	Control x ash2 RNAi		0.0549	ns
B x C	Contro x Kdm5 RNAi		>0,9999	ns				B x C	Control x Set1 RNAi		>0,9999	ns				B x C	Control x ash2 RNAi		>0,9999	ns
B x D	Contro x Kdm5 RNAi		<0,0001	****				B x D	Control x Set1 RNAi		0.0033	**				B x D	Control x ash2 RNAi		0.0007	***
B x E	Contro x Kdm5 RNAi		>0,9999	ns				B x E	Control x Set1 RNAi		>0,9999	ns				B x E	Control x ash2 RNAi		>0,9999	ns
B x F	Contro x Kdm5 RNAi		>0,9999	ns				B x F	Control x Set1 RNAi		>0,9999	ns				B x F	Control x ash2 RNAi		>0,9999	ns
B x G	Contro x Kdm5 RNAi		>0,9999	ns				B x G	Control x Set1 RNAi		>0,9999	ns				B x G	Control x ash2 RNAi		>0,9999	ns
B x H	Contro x Kdm5 RNAi		>0,9999	ns				B x H	Control x Set1 RNAi		>0,9999	ns				B x H	Control x ash2 RNAi		>0,9999	ns
B x I	Contro x Kdm5 RNAi		>0,9999	ns				B x I	Control x Set1 RNAi		>0,9999	ns				B x I	Control x ash2 RNAi		>0,9999	ns
C x D	Contro x Kdm5 RNAi		>0,9999	ns				C x D	Control x Set1 RNAi		>0,9999	ns				C x D	Control x ash2 RNAi		>0,9999	ns
C x E	Contro x Kdm5 RNAi		>0,9999	ns				C x E	Control x Set1 RNAi		>0,9999	ns				C x E	Control x ash2 RNAi		>0,9999	ns
C x F	Contro x Kdm5 RNAi		table of zeros					C x F	Control x Set1 RNAi		table of zeros					C x F	Control x ash2 RNAi		table of zeros
C x G	Contro x Kdm5 RNAi		table of zeros					C x G	Control x Set1 RNAi		table of zeros					C x G	Control x ash2 RNAi		>0,9999	ns
C x H	Contro x Kdm5 RNAi		>0,9999	ns				C x H	Control x Set1 RNAi		>0,9999	ns				C x H	Control x ash2 RNAi		>0,9999	ns
C x I	Contro x Kdm5 RNAi		table of zeros					C x I	Control x Set1 RNAi		>0,9999	ns				C x I	Control x ash2 RNAi		>0,9999	ns
D x E	Contro x Kdm5 RNAi		0.0013	**				D x E	Control x Set1 RNAi		0.0028	**				D x E	Control x ash2 RNAi		0.0011	**
D x F	Contro x Kdm5 RNAi		>0,9999	ns				D x F	Control x Set1 RNAi		>0,9999	ns				D x F	Control x ash2 RNAi		>0,9999	ns
D x G	Contro x Kdm5 RNAi		>0,9999	ns				D x G	Control x Set1 RNAi		>0,9999	ns				D x G	Control x ash2 RNAi		>0,9999	ns
D x H	Contro x Kdm5 RNAi		0.0476	*				D x H	Control x Set1 RNAi		0.012	*				D x H	Control x ash2 RNAi		0.0256	*
D x I	Contro x Kdm5 RNAi		>0,9999	ns				D x I	Control x Set1 RNAi		0.2445	ns				D x I	Control x ash2 RNAi		0.4444	ns
E x F	Contro x Kdm5 RNAi		>0,9999	ns				E x F	Control x Set1 RNAi		>0,9999	ns				E x F	Control x ash2 RNAi		>0,9999	ns
E x G	Contro x Kdm5 RNAi		>0,9999	ns				E x G	Control x Set1 RNAi		>0,9999	ns				E x G	Control x ash2 RNAi		>0,9999	ns
E x H	Contro x Kdm5 RNAi		>0,9999	ns				E x H	Control x Set1 RNAi		>0,9999	ns				E x H	Control x ash2 RNAi		>0,9999	ns
E x I	Contro x Kdm5 RNAi		>0,9999	ns				E x I	Control x Set1 RNAi		>0,9999	ns				E x I	Control x ash2 RNAi		>0,9999	ns
F x G	Contro x Kdm5 RNAi		table of zeros					F x G	Control x Set1 RNAi		table of zeros					F x G	Control x ash2 RNAi		table of zeros
F x H	Contro x Kdm5 RNAi		>0,9999	ns				F x H	Control x Set1 RNAi		>0,9999	ns				F x H	Control x ash2 RNAi		>0,9999	ns
F x I	Contro x Kdm5 RNAi		table of zeros					F x I	Control x Set1 RNAi		>0,9999	ns				F x I	Control x ash2 RNAi		>0,9999	ns
G x H	Contro x Kdm5 RNAi		>0,9999	ns				G x H	Control x Set1 RNAi		>0,9999	ns				G x H	Control x ash2 RNAi		>0,9999	ns
G x I	Contro x Kdm5 RNAi		table of zeros					G x I	Control x Set1 RNAi		>0,9999	ns				G x I	Control x ash2 RNAi		>0,9999	ns
H x I	Contro x Kdm5 RNAi		>0,9999	ns				H x I	Control x Set1 RNAi		>0,9999	ns				H x I	Control x ash2 RNAi		>0,9999	ns

## Sheet: Table_Sup_Fig4_Karyosome
Categories for Statistical analysis
R	Round shaped karyosome
Irr	Irregular shaped karyosome
Bigger	Bigger karyosome
Stretch	Stretched karyosome
Stage 3								Stage 4								Stage 5								Stage 6
2x2 contingency			p-value (Fisher's exact test; Two-sided)					2x2 contingency			p-value (Fisher's exact test; Two-sided)					2x2 contingency			p-value (Fisher's exact test; Two-sided)					2x2 contingency			p-value (Fisher's exact test; Two-sided)
Karyosome category	Genotypes							Karyosome category	Genotypes							Karyosome category	Genotypes							Karyosome category	Genotypes
R x Irr	Contro x Kdm5 RNAi		0.0894	ns				R x Irr	Contro x Kdm5 RNAi		0.0003	***				R x Irr	Contro x Kdm5 RNAi		<0,0001	****				R x Irr	Contro x Kdm5 RNAi		0.4643	ns
R x Irr	Contro x Set1 RNAi		0.1091	ns				R x Irr	Contro x Set1 RNAi		0.0013	**				R x Irr	Contro x Set1 RNAi		<0,0001	****				R x Irr	Contro x Set1 RNAi		>0,9999	ns
R x Irr	Contro x ash2 RNAi		0.0066	**				R x Irr	Contro x ash2 RNAi		0.0007	***				R x Irr	Contro x ash2 RNAi		>0,9999	ns				R x Irr	Contro x ash2 RNAi		>0,9999	ns
R x Stretch	Contro x Kdm5 RNAi		0.4615	ns				R x Stretch	Contro x Kdm5 RNAi		>0,9999	ns				R x Stretch	Contro x Kdm5 RNAi		0.0476	*				R x Stretch	Contro x Kdm5 RNAi		>0,9999	ns
R x Stretch	Contro x Set1 RNAi		>0,9999	ns				R x Stretch	Contro x Set1 RNAi		>0,9999	ns				R x Stretch	Contro x Set1 RNAi		>0,9999	ns				R x Stretch	Contro x Set1 RNAi		>0,9999	ns
R x Stretch	Contro x ash2 RNAi		>0,9999	ns				R x Stretch	Contro x ash2 RNAi		>0,9999	ns				R x Stretch	Contro x ash2 RNAi		>0,9999	ns				R x Stretch	Contro x ash2 RNAi		>0,9999	ns
R x Bigger	Contro x Kdm5 RNAi		0.2	ns				R x Bigger	Contro x Kdm5 RNAi		>0,9999	ns				R x Bigger	Contro x Kdm5 RNAi		>0,9999	ns				R x Bigger	Contro x Kdm5 RNAi		>0,9999	ns
R x Bigger	Contro x Set1 RNAi		0.0013	**				R x Bigger	Contro x Set1 RNAi		0.2941	ns				R x Bigger	Contro x Set1 RNAi		>0,9999	ns				R x Bigger	Contro x Set1 RNAi		>0,9999	ns
R x Bigger	Contro x ash2 RNAi		0.3	ns				R x Bigger	Contro x ash2 RNAi		0.25	ns				R x Bigger	Contro x ash2 RNAi		>0,9999	ns				R x Bigger	Contro x ash2 RNAi		>0,9999	ns
Irr x Stretch	Contro x Kdm5 RNAi		>0,9999	ns				Irr x Stretch	Contro x Kdm5 RNAi		>0,9999	ns				Irr x Stretch	Contro x Kdm5 RNAi		>0,9999	ns				Irr x Stretch	Contro x Kdm5 RNAi		>0,9999	ns
Irr x Stretch	Contro x Set1 RNAi		>0,9999	ns				Irr x Stretch	Contro x Set1 RNAi		>0,9999	ns				Irr x Stretch	Contro x Set1 RNAi		>0,9999	ns				Irr x Stretch	Contro x Set1 RNAi		table of zeros
Irr x Stretch	Contro x ash2 RNAi		>0,9999	ns				Irr x Stretch	Contro x ash2 RNAi		>0,9999	ns				Irr x Stretch	Contro x ash2 RNAi		table of zeros					Irr x Stretch	Contro x ash2 RNAi		>0,9999	ns
Irr x Bigger	Contro x Kdm5 RNAi		>0,9999	ns				Irr x Bigger	Contro x Kdm5 RNAi		>0,9999	ns				Irr x Bigger	Contro x Kdm5 RNAi		>0,9999	ns				Irr x Bigger	Contro x Kdm5 RNAi		>0,9999	ns
Irr x Bigger	Contro x Set1 RNAi		0.1667	ns				Irr x Bigger	Contro x Set1 RNAi		>0,9999	ns				Irr x Bigger	Contro x Set1 RNAi		>0,9999	ns				Irr x Bigger	Contro x Set1 RNAi		table of zeros
Irr x Bigger	Contro x ash2 RNAi		>0,9999	ns				Irr x Bigger	Contro x ash2 RNAi		>0,9999	ns				Irr x Bigger	Contro x ash2 RNAi		table of zeros					Irr x Bigger	Contro x ash2 RNAi		>0,9999	ns
Stretch x Bigger	Contro x Kdm5 RNAi		>0,9999	ns				Stretch x Bigger	Contro x Kdm5 RNAi		table of zeros					Stretch x Bigger	Contro x Kdm5 RNAi		>0,9999	ns				Stretch x Bigger	Contro x Kdm5 RNAi		table of zeros
Stretch x Bigger	Contro x Set1 RNAi		>0,9999	ns				Stretch x Bigger	Contro x Set1 RNAi		>0,9999	ns				Stretch x Bigger	Contro x Set1 RNAi		table of zeros					Stretch x Bigger	Contro x Set1 RNAi		table of zeros
Stretch x Bigger	Contro x ash2 RNAi		>0,9999	ns				Stretch x Bigger	Contro x ash2 RNAi		table of zeros					Stretch x Bigger	Contro x ash2 RNAi		table of zeros					Stretch x Bigger	Contro x ash2 RNAi		table of zeros
